# Supplementary material for: Cardiovascular Complications Are Increased in Inflammatory Bowel Disease: A Path Toward Achievement of a Personalized Risk Estimation
Source: J Pers Med. 2025 Sep 2;15(9):418. doi: 10.3390/jpm15090418 (PMC12471200; doi:10.3390/jpm15090418)
Supplement: Supplementary file 1 [file jpm-15-00418-s001.zip]

Archive with 1 entries (1 files):
- jpm-3800709-supplementary.pdf
